# Supplementary material for: Towards a Material-by-Design Approach to Electrospun Scaffolds for Tissue Engineering Based on Statistical Design of Experiments (DOE)
Source: Materials (Basel). 2023 Feb 12;16(4):1539. doi: 10.3390/ma16041539 (PMC9961090; doi:10.3390/ma16041539)
Supplement: Supplementary file 1 [file materials-16-01539-s001.zip]

Archive with 1 entries (1 files):
- materials-2162178-supplementary.pdf
